# Supplementary material for: Integrated image-based deep learning and language models for primary diabetes care
Source: Nat Med. 2024 Jul 19;30(10):2886–96. doi: 10.1038/s41591-024-03139-8 (PMC11485246; doi:10.1038/s41591-024-03139-8)
Supplement: Supplementary file 3 — Statistical source data for Figs. 3–5. [file 41591_2024_3139_MOESM3_ESM.xlsx]

## Sheet: Figure 3a
Evaluation in English
PCP			LLaMA			DeepDR-LLM			Resident
Extent of inappropriate content	Extent of missing content	Likelihood of possible harm	Extent of inappropriate content	Extent of missing content	Likelihood of possible harm	Extent of inappropriate content	Extent of missing content	Likelihood of possible harm	Extent of inappropriate content	Extent of missing content	Likelihood of possible harm
No	Present, substantial clinical significance	Medium	No	Present, substantial clinical significance	Medium	No	No	Low	No	Present, little clinical significance	Low
No	Present, little clinical significance	Low	No	Present, substantial clinical significance	Low	Present, substantial clinical significance	No	Medium	Present, substantial clinical significance	Present, little clinical significance	Medium
No	Present, little clinical significance	Low	No	Present, substantial clinical significance	Medium	No	No	Low	No	No	Low
Present, little clinical significance	No	Low	No	Present, substantial clinical significance	Medium	No	No	Low	No	Present, little clinical significance	Low
No	Present, substantial clinical significance	Medium	Present, little clinical significance	Present, substantial clinical significance	Medium	No	No	Low	No	Present, substantial clinical significance	Medium
Present, little clinical significance	Present, substantial clinical significance	Medium	No	Present, substantial clinical significance	Medium	No	Present, little clinical significance	Low	No	No	Low
Present, little clinical significance	Present, substantial clinical significance	Medium	Present, substantial clinical significance	Present, substantial clinical significance	Medium	No	Present, substantial clinical significance	Medium	No	Present, substantial clinical significance	Medium
No	Present, little clinical significance	Low	No	Present, little clinical significance	Low	Present, little clinical significance	No	Low	Present, little clinical significance	No	Low
No	Present, substantial clinical significance	High	No	Present, substantial clinical significance	High	No	Present, little clinical significance	Low	No	No	Low
No	Present, substantial clinical significance	Medium	Present, little clinical significance	Present, substantial clinical significance	Medium	No	Present, little clinical significance	Low	No	No	Low
Present, little clinical significance	Present, little clinical significance	Low	Present, little clinical significance	Present, substantial clinical significance	Medium	No	No	Low	No	Present, little clinical significance	Low
Present, substantial clinical significance	Present, little clinical significance	Medium	Present, little clinical significance	Present, little clinical significance	Low	No	Present, little clinical significance	Low	Present, little clinical significance	Present, little clinical significance	Low
No	No	Low	Present, little clinical significance	Present, substantial clinical significance	Low	Present, little clinical significance	No	Low	Present, little clinical significance	No	Low
No	No	Low	No	Present, substantial clinical significance	Low	No	Present, little clinical significance	Low	No	No	Low
Present, little clinical significance	No	Low	Present, little clinical significance	Present, little clinical significance	Low	No	No	Low	No	No	Low
No	No	Low	No	Present, little clinical significance	Low	Present, little clinical significance	No	Low	No	No	Low
No	No	Low	Present, substantial clinical significance	Present, substantial clinical significance	Low	No	No	Low	No	No	Low
No	No	Low	No	Present, little clinical significance	Low	Present, little clinical significance	No	Low	No	No	Low
No	No	Low	No	No	Low	No	No	Low	No	No	Low
Present, little clinical significance	Present, little clinical significance	Low	Present, substantial clinical significance	Present, substantial clinical significance	Low	No	No	Low	Present, little clinical significance	Present, little clinical significance	Low
Present, little clinical significance	No	Low	Present, substantial clinical significance	No	Medium	No	No	Low	No	No	Low
No	No	Low	No	No	Low	No	No	Low	No	No	Low
No	No	Low	Present, substantial clinical significance	Present, substantial clinical significance	Medium	No	No	Low	No	No	Low
No	No	Low	Present, little clinical significance	Present, little clinical significance	Low	No	No	Low	No	Present, little clinical significance	Low
No	No	Low	Present, little clinical significance	Present, substantial clinical significance	Medium	No	No	Low	No	No	Low
No	No	Low	Present, substantial clinical significance	Present, substantial clinical significance	High	Present, substantial clinical significance	Present, substantial clinical significance	Medium	Present, substantial clinical significance	Present, substantial clinical significance	High
Present, little clinical significance	Present, little clinical significance	Medium	No	Present, little clinical significance	Medium	No	Present, little clinical significance	Medium	Present, substantial clinical significance	Present, little clinical significance	Low
No	Present, substantial clinical significance	Medium	No	Present, substantial clinical significance	High	No	Present, substantial clinical significance	High	No	Present, substantial clinical significance	High
Present, little clinical significance	Present, substantial clinical significance	High	No	Present, substantial clinical significance	High	No	Present, substantial clinical significance	High	Present, little clinical significance	Present, substantial clinical significance	High
No	Present, little clinical significance	Medium	No	Present, substantial clinical significance	High	Present, substantial clinical significance	Present, little clinical significance	Medium	No	Present, substantial clinical significance	High
No	Present, substantial clinical significance	High	Present, little clinical significance	Present, substantial clinical significance	High	No	Present, substantial clinical significance	High	No	Present, substantial clinical significance	High
No	Present, substantial clinical significance	High	No	Present, substantial clinical significance	High	No	Present, substantial clinical significance	High	No	No	Low
No	Present, little clinical significance	Medium	No	Present, substantial clinical significance	High	No	No	Low	No	Present, little clinical significance	Medium
No	Present, little clinical significance	Low	Present, little clinical significance	Present, substantial clinical significance	High	No	Present, substantial clinical significance	High	No	Present, little clinical significance	Low
Present, little clinical significance	Present, little clinical significance	Medium	Present, substantial clinical significance	Present, substantial clinical significance	High	Present, little clinical significance	Present, substantial clinical significance	High	No	No	Low
No	Present, substantial clinical significance	High	No	Present, substantial clinical significance	High	Present, substantial clinical significance	Present, substantial clinical significance	High	No	Present, substantial clinical significance	High
No	Present, little clinical significance	Low	Present, substantial clinical significance	Present, substantial clinical significance	High	No	Present, substantial clinical significance	Medium	No	Present, little clinical significance	Low
No	Present, little clinical significance	Low	No	Present, substantial clinical significance	High	No	Present, substantial clinical significance	Medium	No	Present, little clinical significance	Low
No	Present, little clinical significance	Medium	No	Present, substantial clinical significance	High	No	No	Low	No	Present, little clinical significance	Low
No	No	Low	No	Present, substantial clinical significance	High	No	Present, substantial clinical significance	Medium	No	Present, little clinical significance	Medium
No	Present, substantial clinical significance	Low	Present, substantial clinical significance	Present, substantial clinical significance	Medium	No	Present, substantial clinical significance	Low	No	Present, little clinical significance	Low
No	Present, little clinical significance	Low	No	Present, substantial clinical significance	Low	No	Present, substantial clinical significance	Low	No	Present, little clinical significance	Low
No	Present, little clinical significance	Low	No	Present, substantial clinical significance	Medium	No	No	Low	Present, substantial clinical significance	Present, substantial clinical significance	High
No	Present, little clinical significance	Low	Present, substantial clinical significance	Present, substantial clinical significance	High	No	Present, little clinical significance	Low	No	Present, little clinical significance	Low
Present, substantial clinical significance	No	Medium	No	Present, little clinical significance	Low	No	No	Low	Present, substantial clinical significance	Present, little clinical significance	High
No	No	Low	No	Present, little clinical significance	Low	No	Present, little clinical significance	Low	No	Present, little clinical significance	Low
No	Present, little clinical significance	Low	Present, substantial clinical significance	Present, substantial clinical significance	High	Present, little clinical significance	Present, little clinical significance	Low	No	No	Low
No	Present, little clinical significance	Low	Present, substantial clinical significance	Present, substantial clinical significance	High	No	No	Low	No	Present, little clinical significance	Low
Present, little clinical significance	No	Low	Present, substantial clinical significance	Present, substantial clinical significance	High	No	No	Low	No	No	Low
No	Present, substantial clinical significance	Medium	No	Present, substantial clinical significance	High	No	Present, substantial clinical significance	Medium	No	No	Low
No	Present, little clinical significance	Low	No	Present, little clinical significance	Low	Present, little clinical significance	Present, substantial clinical significance	High	No	Present, little clinical significance	Low
No	Present, substantial clinical significance	High	No	Present, substantial clinical significance	High	No	No	Low	No	No	Low
No	Present, substantial clinical significance	Medium	No	Present, substantial clinical significance	High	No	No	Low	No	Present, substantial clinical significance	Medium
No	Present, little clinical significance	Medium	Present, little clinical significance	Present, substantial clinical significance	High	Present, substantial clinical significance	Present, substantial clinical significance	High	No	No	Low
No	Present, substantial clinical significance	High	No	Present, substantial clinical significance	High	No	Present, little clinical significance	Medium	No	Present, substantial clinical significance	Medium
No	Present, substantial clinical significance	Medium	No	Present, substantial clinical significance	High	No	Present, substantial clinical significance	Medium	No	Present, substantial clinical significance	High
No	No	Low	Present, little clinical significance	Present, substantial clinical significance	High	No	No	Low	No	Present, little clinical significance	Low
No	Present, little clinical significance	Medium	Present, little clinical significance	Present, substantial clinical significance	High	No	Present, little clinical significance	Medium	No	Present, little clinical significance	Medium
No	Present, substantial clinical significance	High	Present, substantial clinical significance	Present, substantial clinical significance	High	No	No	Low	No	No	Low
No	Present, substantial clinical significance	Medium	No	Present, substantial clinical significance	High	No	Present, substantial clinical significance	High	No	Present, substantial clinical significance	High
No	No	Low	No	Present, substantial clinical significance	High	No	Present, little clinical significance	Low	No	Present, little clinical significance	Medium
No	Present, substantial clinical significance	Low	No	Present, substantial clinical significance	High	No	Present, substantial clinical significance	Low	No	No	Low
Present, substantial clinical significance	Present, substantial clinical significance	High	No	No	Low	Present, little clinical significance	Present, substantial clinical significance	High	No	Present, little clinical significance	Low
No	Present, little clinical significance	Low	No	Present, substantial clinical significance	High	No	Present, substantial clinical significance	Medium	No	Present, little clinical significance	Low
No	Present, substantial clinical significance	High	No	Present, substantial clinical significance	High	Present, substantial clinical significance	Present, substantial clinical significance	Medium	No	Present, substantial clinical significance	High
Present, substantial clinical significance	Present, substantial clinical significance	Medium	Present, substantial clinical significance	Present, substantial clinical significance	High	Present, little clinical significance	Present, substantial clinical significance	Medium	No	No	Low
Present, substantial clinical significance	Present, substantial clinical significance	Medium	Present, substantial clinical significance	Present, substantial clinical significance	High	No	Present, substantial clinical significance	Medium	Present, little clinical significance	No	Low
Present, little clinical significance	Present, substantial clinical significance	High	No	Present, substantial clinical significance	High	Present, substantial clinical significance	Present, substantial clinical significance	High	Present, substantial clinical significance	No	Medium
No	No	Low	Present, substantial clinical significance	Present, substantial clinical significance	High	Present, substantial clinical significance	Present, substantial clinical significance	High	No	No	Low
No	Present, substantial clinical significance	Medium	Present, substantial clinical significance	Present, substantial clinical significance	High	Present, substantial clinical significance	Present, substantial clinical significance	Medium	No	No	Low
No	Present, substantial clinical significance	Medium	Present, substantial clinical significance	Present, substantial clinical significance	High	Present, substantial clinical significance	Present, substantial clinical significance	High	No	No	Low
No	Present, substantial clinical significance	Medium	Present, substantial clinical significance	Present, substantial clinical significance	High	No	Present, little clinical significance	Low	No	Present, substantial clinical significance	High
Present, little clinical significance	Present, substantial clinical significance	Medium	Present, substantial clinical significance	Present, substantial clinical significance	High	Present, little clinical significance	Present, substantial clinical significance	Medium	No	Present, little clinical significance	Medium
Present, substantial clinical significance	Present, substantial clinical significance	High	Present, substantial clinical significance	Present, substantial clinical significance	High	Present, substantial clinical significance	Present, substantial clinical significance	High	No	No	Low
No	Present, little clinical significance	Low	No	Present, little clinical significance	Low	Present, little clinical significance	No	Low	No	Present, little clinical significance	Low
No	Present, substantial clinical significance	High	Present, little clinical significance	Present, substantial clinical significance	High	No	Present, substantial clinical significance	High	No	Present, little clinical significance	Low
Present, little clinical significance	Present, little clinical significance	Low	Present, little clinical significance	Present, substantial clinical significance	Medium	Present, little clinical significance	Present, little clinical significance	Low	Present, little clinical significance	Present, little clinical significance	Low
Present, little clinical significance	No	Low	No	Present, little clinical significance	Low	No	Present, substantial clinical significance	Medium	No	Present, little clinical significance	Low
Present, little clinical significance	Present, substantial clinical significance	Medium	No	Present, substantial clinical significance	Medium	No	Present, substantial clinical significance	Medium	Present, little clinical significance	Present, little clinical significance	Low
Present, little clinical significance	Present, little clinical significance	Low	Present, little clinical significance	Present, substantial clinical significance	High	No	Present, little clinical significance	Low	Present, little clinical significance	Present, little clinical significance	Low
No	Present, little clinical significance	Low	Present, little clinical significance	Present, substantial clinical significance	Medium	No	Present, little clinical significance	Low	No	Present, little clinical significance	Low
No	Present, little clinical significance	Low	No	Present, substantial clinical significance	Medium	Present, little clinical significance	Present, little clinical significance	Low	Present, little clinical significance	Present, little clinical significance	Low
No	Present, little clinical significance	Low	Present, little clinical significance	Present, substantial clinical significance	Medium	No	Present, little clinical significance	Low	No	Present, substantial clinical significance	Medium
Present, little clinical significance	Present, little clinical significance	Low	No	Present, substantial clinical significance	Medium	Present, little clinical significance	Present, little clinical significance	Low	Present, substantial clinical significance	Present, little clinical significance	Low
Present, little clinical significance	No	Low	No	Present, substantial clinical significance	Medium	Present, little clinical significance	No	Low	Present, little clinical significance	Present, little clinical significance	Low
No	No	Low	Present, little clinical significance	Present, substantial clinical significance	Medium	No	Present, substantial clinical significance	Medium	No	Present, substantial clinical significance	Medium
No	Present, substantial clinical significance	High	No	Present, substantial clinical significance	High	No	Present, substantial clinical significance	High	No	Present, little clinical significance	Low
No	No	Low	No	Present, substantial clinical significance	Medium	No	No	Low	Present, substantial clinical significance	No	Medium
No	Present, little clinical significance	Low	No	Present, substantial clinical significance	High	Present, little clinical significance	Present, substantial clinical significance	Medium	No	No	Low
Present, substantial clinical significance	Present, substantial clinical significance	Medium	Present, substantial clinical significance	Present, little clinical significance	High	Present, little clinical significance	Present, little clinical significance	Medium	No	Present, little clinical significance	Low
No	Present, little clinical significance	Low	No	Present, substantial clinical significance	Medium	No	No	Low	Present, little clinical significance	Present, little clinical significance	Low
No	Present, little clinical significance	Low	No	Present, substantial clinical significance	Medium	No	Present, substantial clinical significance	Medium	No	No	Low
No	No	Low	Present, substantial clinical significance	Present, substantial clinical significance	High	No	Present, little clinical significance	Low	No	Present, substantial clinical significance	Medium
No	Present, little clinical significance	Medium	No	Present, substantial clinical significance	High	No	No	Low	No	No	Low
No	Present, little clinical significance	Low	Present, substantial clinical significance	Present, substantial clinical significance	High	No	No	Low	No	Present, little clinical significance	Low
No	Present, substantial clinical significance	Medium	Present, little clinical significance	Present, substantial clinical significance	Medium	No	Present, little clinical significance	Medium	No	No	Low
Present, little clinical significance	No	Low	Present, little clinical significance	Present, substantial clinical significance	Medium	Present, little clinical significance	No	Low	No	No	Low
Present, little clinical significance	Present, substantial clinical significance	Medium	Present, substantial clinical significance	Present, substantial clinical significance	High	No	Present, little clinical significance	Low	Present, little clinical significance	No	Medium
No	Present, little clinical significance	Low	Present, substantial clinical significance	Present, substantial clinical significance	High	No	Present, little clinical significance	Low	No	Present, substantial clinical significance	Medium
Present, substantial clinical significance	Present, little clinical significance	Medium	Present, little clinical significance	Present, substantial clinical significance	High	No	Present, substantial clinical significance	Medium	Present, substantial clinical significance	Present, substantial clinical significance	High
Evaluation in Chinese
PCP			LLaMA			DeepDR-LLM			Resident
Extent of inappropriate content	Extent of missing content	Likelihood of possible harm	Extent of inappropriate content	Extent of missing content	Likelihood of possible harm	Extent of inappropriate content	Extent of missing content	Likelihood of possible harm	Extent of inappropriate content	Extent of missing content	Likelihood of possible harm
Present, little clinical significance	Present, little clinical significance	Medium	Present, little clinical significance	Present, little clinical significance	Medium	Present, little clinical significance	Present, little clinical significance	Low	Present, little clinical significance	Present, little clinical significance	Low
Present, little clinical significance	Present, significant clinical significance	High	Present, little clinical significance	Present, significant clinical significance	High	No	Present, little clinical significance	High	No	No	Low
Present, little clinical significance	Present, little clinical significance	Medium	Present, significant clinical significance	Present, significant clinical significance	High	Present, little clinical significance	Present, little clinical significance	Low	Present, little clinical significance	No	Low
Present, little clinical significance	Present, little clinical significance	Medium	Present, little clinical significance	Present, significant clinical significance	High	No	No	Low	No	Present, little clinical significance	Low
Present, little clinical significance	Present, little clinical significance	Medium	No	Present, significant clinical significance	High	Present, little clinical significance	Present, little clinical significance	Low	No	Present, little clinical significance	Low
Present, little clinical significance	Present, little clinical significance	Medium	Present, significant clinical significance	Present, significant clinical significance	High	No	Present, little clinical significance	Low	No	Present, little clinical significance	Low
No	Present, little clinical significance	Medium	Present, little clinical significance	Present, significant clinical significance	High	Present, little clinical significance	Present, little clinical significance	Medium	No	Present, little clinical significance	Low
Present, little clinical significance	Present, significant clinical significance	Medium	No	Present, significant clinical significance	High	No	Present, little clinical significance	Low	No	Present, little clinical significance	Low
No	Present, little clinical significance	Low	No	Present, significant clinical significance	High	No	Present, little clinical significance	Low	No	Present, little clinical significance	Low
Present, little clinical significance	Present, little clinical significance	Medium	Present, little clinical significance	Present, significant clinical significance	High	No	Present, little clinical significance	Medium	No	Present, little clinical significance	Low
Present, significant clinical significance	Present, little clinical significance	Medium	Present, significant clinical significance	Present, significant clinical significance	High	Present, little clinical significance	Present, little clinical significance	Low	No	Present, little clinical significance	Low
Present, little clinical significance	Present, little clinical significance	Medium	No	Present, significant clinical significance	Medium	No	Present, little clinical significance	Low	No	Present, little clinical significance	Low
Present, little clinical significance	Present, little clinical significance	Medium	No	Present, significant clinical significance	High	No	Present, little clinical significance	Low	No	Present, little clinical significance	Low
Present, little clinical significance	Present, little clinical significance	Medium	Present, little clinical significance	Present, significant clinical significance	High	Present, little clinical significance	Present, little clinical significance	Low	No	Present, little clinical significance	Low
Present, little clinical significance	Present, little clinical significance	Medium	Present, little clinical significance	Present, significant clinical significance	High	No	Present, little clinical significance	Low	No	No	Low
Present, little clinical significance	Present, little clinical significance	Medium	Present, little clinical significance	Present, significant clinical significance	High	No	Present, little clinical significance	Low	No	No	Low
Present, little clinical significance	Present, little clinical significance	Medium	Present, little clinical significance	Present, significant clinical significance	High	No	Present, little clinical significance	Medium	No	No	Low
Present, significant clinical significance	Present, little clinical significance	High	Present, little clinical significance	Present, significant clinical significance	High	Present, little clinical significance	Present, little clinical significance	Low	No	Present, little clinical significance	Low
Present, little clinical significance	Present, little clinical significance	Medium	Present, significant clinical significance	Present, little clinical significance	High	Present, little clinical significance	Present, little clinical significance	Low	No	Present, little clinical significance	Low
Present, little clinical significance	Present, little clinical significance	Low	Present, little clinical significance	Present, significant clinical significance	High	Present, little clinical significance	Present, little clinical significance	Low	No	Present, little clinical significance	Low
Present, little clinical significance	Present, little clinical significance	Medium	Present, little clinical significance	Present, significant clinical significance	High	Present, little clinical significance	Present, little clinical significance	Low	No	Present, little clinical significance	Low
No	Present, little clinical significance	Medium	Present, little clinical significance	Present, significant clinical significance	High	No	Present, little clinical significance	Low	No	Present, little clinical significance	Low
Present, little clinical significance	Present, significant clinical significance	Medium	Present, little clinical significance	Present, significant clinical significance	Medium	No	Present, little clinical significance	Low	No	Present, little clinical significance	Low
Present, little clinical significance	Present, little clinical significance	Medium	No	Present, significant clinical significance	High	No	Present, little clinical significance	Low	No	Present, little clinical significance	Low
Present, significant clinical significance	Present, significant clinical significance	High	No	Present, significant clinical significance	Medium	No	Present, little clinical significance	Low	No	Present, little clinical significance	Low
No	No	Low	No	Present, little clinical significance	Low	No	No	Low	No	No	Low
No	No	Low	No	No	Low	No	No	Low	No	No	Low
No	No	Low	No	No	Low	No	No	Low	No	No	Low
No	No	Low	No	No	Low	No	No	Low	No	No	Low
No	No	Low	No	No	Low	No	No	Low	No	No	Low
No	No	Low	No	No	Low	No	No	Low	No	No	Low
No	No	Low	No	No	Low	No	No	Low	No	No	Low
No	No	Low	No	No	Low	No	No	Low	No	No	Low
No	No	Low	No	Present, little clinical significance	Low	No	No	Low	No	No	Low
No	No	Low	No	Present, little clinical significance	Low	No	No	Low	No	No	Low
No	No	Low	No	Present, little clinical significance	Low	No	No	Low	No	No	Low
No	No	Low	No	No	Low	No	No	Low	No	No	Low
No	No	Low	No	No	Low	No	No	Low	No	No	Low
No	No	Low	No	No	Low	No	No	Low	No	No	Low
No	No	Low	No	Present, little clinical significance	Low	No	No	Low	No	No	Low
No	No	Low	No	Present, little clinical significance	Low	No	No	Low	No	No	Low
No	No	Low	No	No	Low	No	No	Low	No	No	Low
No	No	Low	No	No	Low	No	No	Low	No	No	Low
No	No	Low	No	No	Low	No	No	Low	No	No	Low
No	No	Low	No	Present, little clinical significance	Low	No	No	Low	No	No	Low
No	No	Low	No	No	Low	No	No	Low	No	No	Low
No	No	Low	No	Present, little clinical significance	Low	No	No	Low	No	No	Low
No	No	Low	No	Present, little clinical significance	Low	No	No	Low	No	No	Low
No	No	Low	No	Present, little clinical significance	Low	No	No	Low	No	No	Low
No	No	Low	No	No	Low	No	No	Low	No	No	Low
No	No	Low	No	Present, little clinical significance	Low	No	No	Low	No	No	Low
Present, little clinical significance	Present, little clinical significance	Low	No	Present, little clinical significance	Low	No	No	Low	No	Present, little clinical significance	Low
No	No	Low	No	Present, little clinical significance	Low	No	No	Low	No	No	Low
No	No	Low	Present, little clinical significance	Present, little clinical significance	Low	No	No	Low	No	No	Low
No	No	Low	Present, little clinical significance	Present, little clinical significance	Low	No	No	Low	No	No	Low
No	No	Low	No	No	Low	No	No	Low	No	No	Low
No	No	Low	Present, little clinical significance	Present, little clinical significance	Medium	Present, little clinical significance	Present, little clinical significance	Medium	Present, little clinical significance	Present, little clinical significance	Medium
Present, little clinical significance	Present, little clinical significance	Low	Present, little clinical significance	Present, little clinical significance	Low	No	No	Low	Present, little clinical significance	Present, little clinical significance	Low
No	No	Low	No	Present, little clinical significance	Low	No	No	Low	No	No	Low
No	No	Low	Present, little clinical significance	Present, little clinical significance	Low	No	Present, little clinical significance	Low	No	Present, little clinical significance	Low
No	No	Low	No	Present, little clinical significance	Low	No	No	Low	No	No	Low
No	No	Low	No	No	Low	No	No	Low	No	No	Low
No	Present, little clinical significance	Low	No	Present, little clinical significance	Medium	No	No	Low	No	No	Low
No	No	Low	No	Present, little clinical significance	Low	No	No	Low	No	No	Low
No	No	Low	No	Present, little clinical significance	Low	No	No	Low	No	No	Low
No	No	Low	No	No	Low	No	No	Low	No	No	Low
No	Present, little clinical significance	Low	Present, little clinical significance	Present, little clinical significance	Low	No	No	Low	No	No	Low
No	No	Low	No	Present, little clinical significance	Low	No	No	Low	No	No	Low
No	Present, little clinical significance	Low	No	Present, little clinical significance	Low	No	No	Low	No	No	Low
No	No	Low	No	Present, little clinical significance	Low	No	No	Low	No	No	Low
No	No	Low	Present, little clinical significance	Present, little clinical significance	Low	No	No	Low	No	No	Low
No	No	Low	No	Present, little clinical significance	Low	No	No	Low	No	No	Low
No	No	Low	No	Present, little clinical significance	Low	No	No	Low	No	No	Low
No	Present, little clinical significance	Low	No	Present, little clinical significance	Low	No	No	Low	No	Present, little clinical significance	Low
No	No	Low	No	Present, little clinical significance	Low	No	No	Low	No	No	Low
Present, significant clinical significance	Present, significant clinical significance	High	No	Present, significant clinical significance	High	Present, little clinical significance	Present, little clinical significance	Low	No	Present, little clinical significance	Low
No	Present, little clinical significance	Low	No	Present, significant clinical significance	Medium	Present, little clinical significance	Present, significant clinical significance	Medium	Present, little clinical significance	Present, significant clinical significance	Medium
Present, significant clinical significance	Present, little clinical significance	Medium	Present, significant clinical significance	Present, significant clinical significance	High	No	Present, little clinical significance	Low	No	Present, little clinical significance	Medium
Present, little clinical significance	Present, little clinical significance	Medium	No	Present, little clinical significance	Medium	Present, little clinical significance	No	High	Present, little clinical significance	Present, little clinical significance	Low
No	Present, little clinical significance	Low	Present, little clinical significance	Present, little clinical significance	Medium	No	No	Low	Present, little clinical significance	Present, little clinical significance	Low
Present, little clinical significance	Present, little clinical significance	Medium	No	Present, little clinical significance	Medium	Present, little clinical significance	Present, little clinical significance	Medium	No	No	Low
Present, little clinical significance	No	Low	Present, little clinical significance	Present, significant clinical significance	Medium	Present, little clinical significance	No	Low	No	Present, little clinical significance	Low
Present, significant clinical significance	Present, little clinical significance	Medium	No	Present, significant clinical significance	High	No	Present, little clinical significance	Low	Present, little clinical significance	Present, little clinical significance	Low
Present, significant clinical significance	Present, little clinical significance	Medium	No	Present, significant clinical significance	High	No	Present, little clinical significance	Low	Present, little clinical significance	Present, little clinical significance	Low
Present, little clinical significance	Present, little clinical significance	High	Present, little clinical significance	Present, significant clinical significance	High	Present, little clinical significance	No	Low	Present, significant clinical significance	Present, significant clinical significance	Low
Present, little clinical significance	Present, little clinical significance	Medium	Present, significant clinical significance	Present, significant clinical significance	High	Present, little clinical significance	Present, significant clinical significance	Medium	Present, little clinical significance	Present, significant clinical significance	High
Present, little clinical significance	Present, little clinical significance	Low	Present, little clinical significance	Present, significant clinical significance	High	No	No	Low	Present, little clinical significance	Present, significant clinical significance	Medium
Present, little clinical significance	Present, little clinical significance	Low	No	Present, significant clinical significance	High	Present, little clinical significance	No	Low	Present, little clinical significance	Present, significant clinical significance	Medium
Present, significant clinical significance	Present, significant clinical significance	Medium	No	Present, significant clinical significance	High	Present, significant clinical significance	Present, significant clinical significance	High	Present, little clinical significance	Present, significant clinical significance	Medium
Present, little clinical significance	Present, little clinical significance	Low	No	Present, significant clinical significance	High	No	Present, significant clinical significance	Medium	No	Present, significant clinical significance	Medium
Present, little clinical significance	Present, little clinical significance	Medium	No	Present, significant clinical significance	High	No	Present, little clinical significance	Low	Present, little clinical significance	Present, little clinical significance	Low
Present, little clinical significance	No	Low	No	Present, significant clinical significance	High	Present, little clinical significance	No	Low	Present, little clinical significance	Present, significant clinical significance	Medium
Present, little clinical significance	Present, little clinical significance	Medium	Present, significant clinical significance	Present, significant clinical significance	High	No	No	Low	Present, little clinical significance	Present, little clinical significance	Medium
No	Present, significant clinical significance	Medium	Present, significant clinical significance	Present, significant clinical significance	High	No	No	Low	No	Present, significant clinical significance	Medium
Present, little clinical significance	Present, little clinical significance	Medium	No	Present, significant clinical significance	High	No	No	Low	Present, little clinical significance	Present, significant clinical significance	Low
Present, little clinical significance	Present, significant clinical significance	Medium	Present, significant clinical significance	Present, significant clinical significance	High	No	No	Low	Present, little clinical significance	Present, significant clinical significance	Medium
Present, little clinical significance	Present, significant clinical significance	Medium	No	Present, significant clinical significance	High	No	No	Low	No	Present, significant clinical significance	Medium
Present, little clinical significance	Present, significant clinical significance	Low	No	Present, significant clinical significance	High	Present, little clinical significance	Present, significant clinical significance	Medium	No	Present, significant clinical significance	Low
Present, little clinical significance	Present, little clinical significance	Medium	No	Present, significant clinical significance	High	Present, little clinical significance	No	Low	Present, little clinical significance	Present, little clinical significance	Medium
Present, little clinical significance	Present, significant clinical significance	Medium	No	Present, significant clinical significance	High	No	No	Low	No	Present, significant clinical significance	Medium

## Sheet: Figure 3b
Evaluation in English
PCP	LLaMA	DeepDR-LLM	Resident
6	6	9	8
8	7	6	5
8	6	9	9
8	6	9	8
6	5	9	6
5	6	8	9
5	4	6	6
8	8	8	8
5	5	8	9
6	5	8	9
7	5	9	8
5	7	8	7
9	6	8	8
9	7	8	9
8	7	9	9
9	8	8	9
9	5	9	9
9	8	8	9
9	9	9	9
7	5	9	7
8	6	9	9
9	9	9	9
9	4	9	9
9	7	9	8
9	5	9	9
9	3	4	3
6	7	7	6
6	5	5	5
4	5	5	4
7	5	5	5
5	4	5	5
5	5	5	9
7	5	9	7
8	4	5	8
6	3	4	9
5	5	3	5
8	3	6	8
8	5	6	8
7	5	9	8
9	5	6	7
7	4	7	8
8	7	7	8
8	6	9	3
8	3	8	8
6	8	9	4
9	8	8	8
8	3	7	9
8	3	9	8
8	3	9	9
6	5	6	9
8	8	4	8
5	5	9	9
6	5	9	6
7	4	3	9
5	5	7	6
6	5	6	5
9	4	9	8
7	4	7	7
5	3	9	9
6	5	5	5
9	5	8	7
7	5	7	9
3	9	4	8
8	5	6	8
5	5	4	5
4	3	5	9
4	3	6	8
4	5	3	6
9	3	3	9
6	3	4	9
6	3	3	9
6	3	8	5
5	3	5	7
3	3	3	9
8	8	8	8
5	4	5	8
7	5	7	7
8	8	6	8
5	6	6	7
7	4	8	7
8	5	8	8
8	6	7	7
8	5	8	6
7	6	7	6
8	6	8	7
9	5	6	6
5	5	5	8
9	6	9	6
8	5	5	9
4	4	6	8
8	6	9	7
8	6	6	9
9	3	8	6
7	5	9	9
8	3	9	8
6	5	7	9
8	5	8	9
5	3	8	7
8	3	8	6
5	4	6	3
Evaluation in Chinese
PCP	LLaMA	DeepDR-LLM	Resident
6	6	6	7
4	4	6	9
6	3	7	8
6	4	9	8
6	5	7	8
6	3	8	8
7	4	6	8
5	5	8	8
8	5	8	8
6	4	7	8
5	3	7	8
6	6	8	8
6	5	8	8
6	4	7	8
6	4	8	9
6	4	8	9
6	4	7	9
4	4	7	8
6	4	7	8
7	4	7	8
6	4	7	8
7	4	8	8
5	5	8	8
6	5	8	8
3	6	8	8
9	8	9	9
9	9	9	9
9	9	9	9
9	9	9	9
9	9	9	9
9	9	9	9
9	9	9	9
9	9	9	9
9	8	9	9
9	8	9	9
9	8	9	9
9	9	9	9
9	9	9	9
9	9	9	9
9	8	9	9
9	8	9	9
9	9	9	9
9	9	9	9
9	9	9	9
9	8	9	9
9	9	9	9
9	8	9	9
9	8	9	9
9	8	9	9
9	9	9	9
9	8	9	9
7	8	9	8
9	8	9	9
9	7	9	9
9	7	9	9
9	9	9	9
9	6	6	6
7	7	9	7
9	8	9	9
9	7	8	8
9	8	9	9
9	9	9	9
8	7	9	9
9	8	9	9
9	8	9	9
9	9	9	9
8	7	9	9
9	8	9	9
8	8	9	9
9	8	9	9
9	7	9	9
9	8	9	9
9	8	9	9
8	8	9	8
9	8	9	9
3	5	7	8
8	6	5	5
5	3	8	7
6	7	6	7
8	6	9	7
6	7	6	9
8	5	8	8
5	5	8	7
5	5	8	7
5	4	8	5
6	3	5	4
7	4	9	5
7	5	8	5
4	5	3	5
7	5	6	6
6	5	8	7
8	5	8	5
6	3	9	6
6	3	9	6
6	5	9	6
5	3	9	5
5	5	9	6
6	5	5	7
6	5	8	6
5	5	9	6

## Sheet: Figure 4a
DeepDR-Transformer Curve				False Positive Rate	True Positive Rate
False Positive Rate	True Positive Rate	DeepDR-Transformer		0.18	0.948
0	0	Round 1	PCP 1	0.076	0.452
0	0.02		PCP 2	0.052	0.372
0	0.052		PCP 3	0.156	0.784
0	0.068		PCP 4	0.1	0.788
0	0.08		PCP 5	0.064	0.792
0	0.088		PCP 6	0.064	0.816
0	0.108	Round 2	PCP 1	0.052	0.816
0	0.112		PCP 2	0.028	0.78
0	0.132		PCP 3	0.096	0.832
0	0.148		PCP 4	0.06	0.852
0	0.156		PCP 5	0.012	0.972
0	0.172		PCP 6	0.02	0.984
0	0.192
0.004	0.196
0.004	0.204
0.004	0.208
0.004	0.224
0.004	0.232
0.004	0.248
0.004	0.264
0.004	0.272
0.004	0.284
0.004	0.292
0.004	0.308
0.004	0.312
0.004	0.328
0.004	0.336
0.004	0.352
0.004	0.376
0.004	0.388
0.004	0.396
0.004	0.412
0.004	0.416
0.004	0.424
0.004	0.452
0.008	0.452
0.008	0.468
0.008	0.476
0.008	0.512
0.012	0.512
0.012	0.52
0.012	0.524
0.012	0.532
0.012	0.54
0.012	0.548
0.012	0.552
0.016	0.552
0.016	0.556
0.02	0.556
0.02	0.564
0.02	0.572
0.02	0.592
0.024	0.592
0.024	0.64
0.028	0.64
0.028	0.656
0.032	0.656
0.032	0.684
0.036	0.684
0.036	0.688
0.04	0.688
0.04	0.74
0.048	0.74
0.048	0.744
0.052	0.744
0.052	0.812
0.056	0.812
0.056	0.816
0.06	0.816
0.06	0.824
0.068	0.824
0.068	0.828
0.076	0.828
0.076	0.84
0.08	0.84
0.08	0.848
0.08	0.856
0.08	0.86
0.088	0.86
0.088	0.864
0.092	0.864
0.092	0.872
0.096	0.872
0.096	0.88
0.108	0.88
0.108	0.884
0.116	0.884
0.116	0.896
0.12	0.896
0.12	0.9
0.124	0.9
0.124	0.912
0.132	0.912
0.132	0.916
0.14	0.916
0.14	0.932
0.144	0.932
0.144	0.936
0.152	0.936
0.152	0.94
0.164	0.94
0.164	0.944
0.18	0.944
0.18	0.948
0.2	0.948
0.2	0.956
0.216	0.956
0.216	0.96
0.26	0.96
0.26	0.964
0.268	0.964
0.268	0.968
0.304	0.968
0.304	0.972
0.336	0.972
0.336	0.976
0.416	0.976
0.416	0.98
0.44	0.98
0.44	0.984
0.532	0.984
0.532	0.988
0.548	0.988
0.548	0.992
0.636	0.992
0.644	0.992
0.732	0.992
0.732	0.996
0.776	0.996
0.776	1
0.788	1
0.796	1
0.888	1
0.896	1
1	1

## Sheet: Figure 4b
DeepDR-Transformer Curve				False Positive Rate	True Positive Rate
False Positive Rate	True Positive Rate	DeepDR-Transformer		0.088	0.916
0	0	Round 1	PCP 1	0.072	0.64
0	0.012		PCP 2	0.304	0.796
0	0.02		PCP 3	0.124	0.864
0	0.032		PCP 4	0.108	0.824
0	0.048		PCP 5	0.088	0.908
0	0.064		PCP 6	0.072	0.896
0	0.072	Round 2	PCP 1	0.06	0.784
0	0.088		PCP 2	0.18	0.852
0	0.096		PCP 3	0.096	0.996
0	0.108		PCP 4	0.092	0.896
0	0.132		PCP 5	0.024	0.98
0	0.168		PCP 6	0.036	0.98
0	0.176
0	0.18
0	0.188
0	0.216
0	0.232
0	0.24
0	0.252
0	0.26
0	0.284
0	0.288
0.004	0.292
0.004	0.36
0.004	0.372
0.004	0.384
0.004	0.392
0.004	0.452
0.004	0.46
0.004	0.476
0.004	0.492
0.008	0.496
0.008	0.532
0.012	0.532
0.012	0.592
0.016	0.592
0.016	0.596
0.016	0.604
0.016	0.648
0.02	0.648
0.02	0.696
0.024	0.696
0.024	0.7
0.028	0.7
0.028	0.732
0.032	0.732
0.032	0.78
0.036	0.78
0.036	0.784
0.048	0.784
0.048	0.796
0.052	0.796
0.052	0.804
0.056	0.804
0.056	0.836
0.06	0.836
0.06	0.844
0.064	0.844
0.064	0.852
0.068	0.852
0.068	0.86
0.072	0.86
0.072	0.868
0.076	0.868
0.076	0.884
0.084	0.884
0.084	0.888
0.088	0.888
0.088	0.916
0.1	0.916
0.1	0.928
0.104	0.928
0.104	0.932
0.108	0.932
0.108	0.936
0.156	0.936
0.156	0.94
0.168	0.94
0.168	0.944
0.176	0.944
0.176	0.948
0.188	0.948
0.188	0.952
0.192	0.952
0.192	0.96
0.204	0.96
0.204	0.964
0.268	0.964
0.268	0.968
0.276	0.968
0.276	0.972
0.292	0.972
0.292	0.98
0.32	0.98
0.32	0.984
0.344	0.984
0.352	0.984
0.356	0.984
0.36	0.988
0.396	0.988
0.404	0.988
0.408	0.988
0.408	0.992
0.42	0.992
0.428	0.992
0.524	0.992
0.528	0.996
0.536	0.996
0.548	0.996
0.556	0.996
0.596	0.996
0.604	0.996
0.616	0.996
0.616	1
0.628	1
0.636	1
0.692	1
0.7	1
0.704	1
0.712	1
0.716	1
0.724	1
0.736	1
0.744	1
0.772	1
0.788	1
0.86	1
0.868	1
0.968	1
0.976	1
0.98	1
0.988	1
1	1

## Sheet: Figure 4c
DeepDR-Transformer Curve				False Positive Rate	True Positive Rate
False Positive Rate	True Positive Rate	DeepDR-Transformer		0.18	0.948
0	0	Round 1	PCP 7	0.04	0.464
0	0.02		PCP 8	0.036	0.52
0	0.052		PCP 9	0.028	0.584
0	0.068		PCP 10	0.004	0.544
0	0.08		PCP 11	0.028	0.672
0	0.088		PCP 12	0.072	0.764
0	0.108	Round 2	PCP 7	0.02	0.752
0	0.112		PCP 8	0.02	0.82
0	0.132		PCP 9	0.012	0.84
0	0.148		PCP 10	0.004	0.86
0	0.156		PCP 11	0.012	0.928
0	0.172		PCP 12	0.004	0.96
0	0.192
0.004	0.196
0.004	0.204
0.004	0.208
0.004	0.224
0.004	0.232
0.004	0.248
0.004	0.264
0.004	0.272
0.004	0.284
0.004	0.292
0.004	0.308
0.004	0.312
0.004	0.328
0.004	0.336
0.004	0.352
0.004	0.376
0.004	0.388
0.004	0.396
0.004	0.412
0.004	0.416
0.004	0.424
0.004	0.452
0.008	0.452
0.008	0.468
0.008	0.476
0.008	0.512
0.012	0.512
0.012	0.52
0.012	0.524
0.012	0.532
0.012	0.54
0.012	0.548
0.012	0.552
0.016	0.552
0.016	0.556
0.02	0.556
0.02	0.564
0.02	0.572
0.02	0.592
0.024	0.592
0.024	0.64
0.028	0.64
0.028	0.656
0.032	0.656
0.032	0.684
0.036	0.684
0.036	0.688
0.04	0.688
0.04	0.74
0.048	0.74
0.048	0.744
0.052	0.744
0.052	0.812
0.056	0.812
0.056	0.816
0.06	0.816
0.06	0.824
0.068	0.824
0.068	0.828
0.076	0.828
0.076	0.84
0.08	0.84
0.08	0.848
0.08	0.856
0.08	0.86
0.088	0.86
0.088	0.864
0.092	0.864
0.092	0.872
0.096	0.872
0.096	0.88
0.108	0.88
0.108	0.884
0.116	0.884
0.116	0.896
0.12	0.896
0.12	0.9
0.124	0.9
0.124	0.912
0.132	0.912
0.132	0.916
0.14	0.916
0.14	0.932
0.144	0.932
0.144	0.936
0.152	0.936
0.152	0.94
0.164	0.94
0.164	0.944
0.18	0.944
0.18	0.948
0.2	0.948
0.2	0.956
0.216	0.956
0.216	0.96
0.26	0.96
0.26	0.964
0.268	0.964
0.268	0.968
0.304	0.968
0.304	0.972
0.336	0.972
0.336	0.976
0.416	0.976
0.416	0.98
0.44	0.98
0.44	0.984
0.532	0.984
0.532	0.988
0.548	0.988
0.548	0.992
0.636	0.992
0.644	0.992
0.732	0.992
0.732	0.996
0.776	0.996
0.776	1
0.788	1
0.796	1
0.888	1
0.896	1
1	1

## Sheet: Figure 4d
DeepDR-Transformer Curve				False Positive Rate	True Positive Rate
False Positive Rate	True Positive Rate	DeepDR-Transformer		0.088	0.916
0	0	Round 1	PCP 7	0.036	0.712
0	0.012		PCP 8	0.06	0.76
0	0.02		PCP 9	0.068	0.748
0	0.032		PCP 10	0.068	0.812
0	0.048		PCP 11	0.024	0.604
0	0.064		PCP 12	0.032	0.536
0	0.072	Round 2	PCP 7	0.02	0.876
0	0.088		PCP 8	0.012	0.824
0	0.096		PCP 9	0.02	0.884
0	0.108		PCP 10	0.036	0.896
0	0.132		PCP 11	0.02	0.956
0	0.168		PCP 12	0.012	0.94
0	0.176
0	0.18
0	0.188
0	0.216
0	0.232
0	0.24
0	0.252
0	0.26
0	0.284
0	0.288
0.004	0.292
0.004	0.36
0.004	0.372
0.004	0.384
0.004	0.392
0.004	0.452
0.004	0.46
0.004	0.476
0.004	0.492
0.008	0.496
0.008	0.532
0.012	0.532
0.012	0.592
0.016	0.592
0.016	0.596
0.016	0.604
0.016	0.648
0.02	0.648
0.02	0.696
0.024	0.696
0.024	0.7
0.028	0.7
0.028	0.732
0.032	0.732
0.032	0.78
0.036	0.78
0.036	0.784
0.048	0.784
0.048	0.796
0.052	0.796
0.052	0.804
0.056	0.804
0.056	0.836
0.06	0.836
0.06	0.844
0.064	0.844
0.064	0.852
0.068	0.852
0.068	0.86
0.072	0.86
0.072	0.868
0.076	0.868
0.076	0.884
0.084	0.884
0.084	0.888
0.088	0.888
0.088	0.916
0.1	0.916
0.1	0.928
0.104	0.928
0.104	0.932
0.108	0.932
0.108	0.936
0.156	0.936
0.156	0.94
0.168	0.94
0.168	0.944
0.176	0.944
0.176	0.948
0.188	0.948
0.188	0.952
0.192	0.952
0.192	0.96
0.204	0.96
0.204	0.964
0.268	0.964
0.268	0.968
0.276	0.968
0.276	0.972
0.292	0.972
0.292	0.98
0.32	0.98
0.32	0.984
0.344	0.984
0.352	0.984
0.356	0.984
0.36	0.988
0.396	0.988
0.404	0.988
0.408	0.988
0.408	0.992
0.42	0.992
0.428	0.992
0.524	0.992
0.528	0.996
0.536	0.996
0.548	0.996
0.556	0.996
0.596	0.996
0.604	0.996
0.616	0.996
0.616	1
0.628	1
0.636	1
0.692	1
0.7	1
0.704	1
0.712	1
0.716	1
0.724	1
0.736	1
0.744	1
0.772	1
0.788	1
0.86	1
0.868	1
0.968	1
0.976	1
0.98	1
0.988	1
1	1

## Sheet: Figure 5a
Most preferred by three consultant-level endocrinologists
	Proportion	95% Clopper-Pearson CIs
PCP+DeepDR-LLM	56.4%	53.4%-59.3%
DeepDR-LLM	28.7%	26.0%-31.4%
PCP	15.0%	12.9%-17.2%
Most preferred by the surveyed patients
	Proportion	95% Clopper-Pearson CIs
PCP+DeepDR-LLM	64.0%	58.9%-68.9%
DeepDR-LLM	26.1%	21.7%-30.9%
PCP	9.9%	7.1%-13.4%

## Sheet: Figure 5b
Average Quality Score
PCP+DeepDR-LLM
5	3.33333	3.66667	4.66667	4.33333	3.33333	4.66667	3.66667	2.66667	4.33333	5	4	4	3.33333	3.66667	4	4	4	3	4.66667	2.33333	5	4.33333	3.33333	4	3.66667	4.33333	3.66667	4.66667	3.33333	4.66667	5	5	5	4.33333	4	4.33333	3.33333	3.66667	4	3.66667	5	3.66667	5	4.33333	4.66667	4	3.66667	3.66667	4
DeepDR-LLM
3.33333	4	2.66667	3	4	3.33333	3.33333	3.33333	2.66667	4	3.66667	4	4	4.33333	4.66667	4.33333	3	5	3.33333	3.66667	3	3.33333	4	3	3.66667	2	3.66667	4.33333	3.66667	3.66667	4	4	3.66667	3.66667	4.33333	4.33333	3.66667	3.33333	2.33333	3.66667	4.33333	4	4.33333	4.33333	4	3.33333	3.33333	4	4	4
PCP
2.66667	2.66667	3	3.66667	2.66667	3.33333	3	3.66667	4	3.33333	3.33333	2.33333	3.33333	3	2.66667	3.33333	2	2.66667	2.33333	2.33333	3.66667	3.33333	2.33333	3.66667	2	3.33333	2.66667	3.66667	2	2	2.66667	2.66667	2	2.33333	3.66667	3	3.33333	2.66667	3	2	2.66667	2.33333	2.33333	3	3	3	2.66667	4.66667	3	2.33333
Average Quality Score
PCP+DeepDR-LLM
4.33333	3.33333	3.66667	4.33333	4	3.33333	4.33333	3.66667	3	4	4.66667	3.66667	4	3.33333	3.66667	4	3.66667	3.66667	3	4.33333	2.66667	4.66667	4	3.33333	3.66667	3.66667	4	3.66667	4	3.33333	4.33333	4.33333	4.33333	4.33333	4	4	4	3.33333	3.66667	3.66667	3.66667	4.33333	3.33333	4.66667	4	4.33333	3.66667	3.66667	3.66667	3.66667
DeepDR-LLM
3.33333	3	3	3.66667	4	3.33333	3.33333	3	2.66667	3	4.66667	3.66667	4.66667	4	3.66667	5	3.66667	4.66667	3	4	2.33333	3.33333	4	3.66667	3.33333	1.66667	4.33333	3.33333	3.66667	3.33333	3.66667	4	4.66667	3.66667	4	4	4.33333	3	3.33333	3	4	3	3.33333	4.33333	4.33333	3.66667	2.33333	3.33333	4.33333	4.33333
PCP
3	2.66667	3	3.66667	2.66667	3.33333	3	3.66667	3.66667	3.33333	3.33333	2.33333	3.33333	3	2.66667	3.33333	2	2.66667	2.33333	2.66667	3.66667	3.33333	2.66667	3.66667	2	3.33333	2.66667	3.66667	2.33333	2	3	3	2.33333	2.66667	3.66667	3	3.33333	2.66667	3	2	2.66667	2.66667	2.33333	3.33333	3	3	2.66667	4.33333	3	2.33333
[truncated: 322 more columns]

## Sheet: Figure 5c
Quality
Group	Proportion of "Very Poor"	Proportion of "Poor"	Proportion of "Acceptable"	Proportion of "Good"	Proportion of "Very Good"
PCP+DeepDR-LLM	0.00268817	0.110215	0.193548	0.25	0.443548
DeepDR-LLM	0.016129	0.198925	0.27957	0.314516	0.19086
PCP	0.094086	0.295699	0.465054	0.123656	0.0215054
Empathy
Group	Proportion of "Not empathetic"	Proportion of "Slightly empathetic"	Proportion of "Moderately empathetic"	Proportion of "Empathetic"	Proportion of "Very empathetic"
PCP+DeepDR-LLM	0.0376344	0.077957	0.145161	0.258065	0.481183
DeepDR-LLM	0.0107527	0.244624	0.231183	0.241935	0.271505
PCP	0.0806452	0.322581	0.467742	0.0537634	0.0752688
